# Supplementary material for: Optimized CRISPR-Cas9 system for efficient engineering of ecDNA in cancer cells
Source: Nucleic Acids Res. 2026 Jan 14;54(2):gkag005. doi: 10.1093/nar/gkag005 (PMC12802944; doi:10.1093/nar/gkag005)
Supplement: gkag005_Supplemental_Files [file gkag005_supplemental_files.zip]

Archive with 2 entries (2 files):
- Supplementary_Figure_submit.pdf
- Table_S1_submit.xlsx
