# Supplementary material for: Optimized CRISPR-Cas9 system for efficient engineering of ecDNA in cancer cells
Source: Nucleic Acids Res. 2026 Jan 14;54(2):gkag005. doi: 10.1093/nar/gkag005 (PMC12802944; doi:10.1093/nar/gkag005)
Supplement: gkag005_Supplemental_Files [file gkag005_supplemental_files.zip › Table_S1_submit.xlsx]

## Sheet: Sheet1
Table S1. Oligonucleotide sequences.
Oligonucleotide	Sequence	Note
sgGAL4_BspQ1_F	5’-CACCGGAACGACTAGTTAGGCGTGTAG-3’
sgGAL4_BspQ1_R	5’-AAACTACACGCCTAACTAGTCGTTCCG-3’
sgChr2-2_Control_BspQI_F	5’-CACCGGGTGTGCGTATGAAGCAGTGG-3’
sgChr2-2_Control_BspQI_R	5’-AAACCACTGCTTCATACGCACACCCG-3’
ecCORL23_BspQI_F	5’-CACCGCTTGTTATTGCTTGTTATTTG-3’
ecCORL23_BspQI_R	5’-AAACAAATAACAAGCAATAACAAGCG-3’
sgMyc_tetO_Bbs1_0c_F	5’-CACCGCTATCAGCTGTGTTGCGAGT-3’
sgMyc_tetO_Bbs1_0c_R	5’-AAACACTCGCAACACAGCTGATAGC-3’
sgMyc_tetO_Bbs1_5c_F	5’-CACCGCCACCCTATCAGCTGTGTTGCGAGT-3’
sgMyc_tetO_Bbs1_5c_R	5’-AAACACTCGCAACACAGCTGATAGGGTGGC-3’
sgMyc_tetO_Bbs1_10c_F	5’-CACCGCCCCCCCACCCTATCAGCTGTGTTGCGAGT-3’
sgMyc_tetO_Bbs1_10c_R	5’-AAACACTCGCAACACAGCTGATAGGGTGGGGGGGC-3’
sgMyc_tetO_Bbs1_15c_F	5’-CACCGCCCCCCCCCCCCACCCTATCAGCTGTGTTGCGAGT-3’
sgMyc_tetO_Bbs1_15c_R	5’-AAACACTCGCAACACAGCTGATAGGGTGGGGGGGGGGGGC-3’
sgMyc_tetO_Bbs1_20c_F	5’-CACCGCCCCCCCCCCCCCCCCCACCCTATCAGCTGTGTTGCGAGT-3’
sgMyc_tetO_Bbs1_20c_R	5’-AAACACTCGCAACACAGCTGATAGGGTGGGGGGGGGGGGGGGGGC-3’
sgMyc_tetO_Bbs1_25c_F	5’-CACCGCCCCCCCCCCCCCCCCCCCCCCACCCTATCAGCTGTGTTGCGAGT-3’
sgMyc_tetO_Bbs1_25c_R	5’-AAACACTCGCAACACAGCTGATAGGGTGGGGGGGGGGGGGGGGGGGGGGC-3’
sgMyc_tetO_Bbs1_30c_F	5’-CACCGCCCCCCCCCCCCCCCCCCCCCCCCCCCACCCTATCAGCTGTGTTGCGAGT-3’
sgMyc_tetO_Bbs1_30c_R	5’-AAACACTCGCAACACAGCTGATAGGGTGGGGGGGGGGGGGGGGGGGGGGGGGGGC-3’
sgGAL4_Bbs1_F	5’-CACCGAACGACTAGTTAGGCGTGTA-3’
sgGAL4_Bbs1_R	5’-AAACTACACGCCTAACTAGTCGTTC-3’
sgChr2-2_Control_Bbs1_F	5’-CACCGGGTGTGCGTATGAAGCAGTG-3’
sgChr2-2_Control_Bbs1_R	5’-AAACCACTGCTTCATACGCACACCC-3’
RT-qPCR_sgMyc-PVT1_F	5’-GCTGTGTTGCGAGTGTTT-3’
RT-qPCR_sgMyc-PVT1_R	5’-CGACTCGGTGCCACTTT-3’
RT-qPCR-hGAPDH_F	5’-AGGTGAAGGTCGGAGTCAAC-3’
RT-qPCR-hGAPDH_R	5’-GACGGTGCCATGGAATTTGC-3’
sgChr2-2_F	5’-AATGAGCACAGTGCATTGGATG-3’	PCR primer for T7E1 assay and TIDE analysis
sgChr2-2_R	5’-ACATGGTGCCCATACCTAGC-3’	PCR primer for T7E1 assay and TIDE analysis
sgChr2-2_F2	5’-TTACTCACATGGGCCTCTC-3’	Sequencing primer used for Sanger sequencing in TIDE analysis
gMYC-PVT1_F	5’-ACCCGGCCAGACTTTGAAT-3’	Primer used for PCR amplification (T7E1 and TIDE assays) and for Sanger sequencing in TIDE analysis
gMYC-PVT1_R	5’-TCGAGACAGTAAGAGTGGAGACA-3’	PCR primer for T7E1 assay and TIDE analysis
96xtetO_HA5_F	5’-CAAATGGCTCTAGAGGTATGTCGGGAACCTCTCCAGGATTACAGGCGTGAACCACTG-3’	PCR primers designed to amplify the 500 bp homology arm for TetO knock-in
96xtetO_HA5_R	5’-ACTAACCCATTCCTAGGGCGGGGGGCTGATCTCCAGTACA-3’	PCR primers designed to amplify the 500 bp homology arm for TetO knock-in
96xtetO_HA3_F	5’-GAGAGCGCTGCTAGCTTAAGACTCGCAACACAGCTGATAG-3’	PCR primers designed to amplify the 500 bp homology arm for TetO knock-in
96xtetO_HA3_R	5’-TGATCAGCGAGCTCTAGGTATGTCGGGAACCTCTCCAGGCATCTGTAGAATTGTTCAGC-3’	PCR primers designed to amplify the 500 bp homology arm for TetO knock-in
